# Supplementary material for: Research advances in the Pyrenophora teres–barley interaction
Source: Mol Plant Pathol. 2019 Dec 13;21(2):272–88. doi: 10.1111/mpp.12896 (PMC6988421; doi:10.1111/mpp.12896)
Supplement: Supplementary file 3 — Table S3 Genomic positions of markers reported in biparental or association mapping studies that could be anchored to the Morex barley reference genome (Mascher et al., 2017), including the locus designation (from publication), the corresponding marker, the assigned chromosome and chromosome position, and the reference. [file MPP-21-272-s003.xlsx]

## Sheet: Anchored_Loci
QTL/MTA	Markers	Chrom	Position	Reference
QRptta-1H-4.11	SCRI_RS_161137	1H	2586046	Amezrou et al. (2018)
QTL_Liu_1H_96-100*	3087-1763	1H	7241862	Liu et al. (2015)
QTL_Martin_1H_19.4-25.7*	3257690	1H	11373977	Martin et al. (2018)
QTL_Martin_1H_19.4-25.7*	Bmag0213	1H	11374045	Martin et al. (2018)
NBP_QRptt1-1	SCRI_RS_153785	1H	33444893	Wonneberger et al. (2017b)
NBP_QRptt1-1	SCRI_RS_170869	1H	33846707	Wonneberger et al. (2017b)
NBP_QRptt1-1	SCRI_RS_170878	1H	33847022	Wonneberger et al. (2017b)
NBP_QRptt1-1	11_10764	1H	34087694	Wonneberger et al. (2017b)
NBP_QRptt1-1	SCRI_RS_189483	1H	35725028	Wonneberger et al. (2017b)
NFNB	12_30306	1H	303945733	Wonneberger et al. (2017b)
NBP_QRptt1-1	SCRI_RS_149726	1H	305524938	Wonneberger et al. (2017b)
NBP_QRptt1-1	SCRI_RS_124377	1H	328628301	Wonneberger et al. (2017b)
QTL_Tamang_1H_50	11_20810	1H	364313610	Tamang et al. (2015)
NBP_QRptt1-1	11_21333	1H	407009083	Wonneberger et al. (2017b)
QTL_Rozanova_1H_57.3-62.8*	JHI-Hv50k-2016-33086	1H	438893078	Rozanova et al. (2019)
QTL_Rozanova_1h_57.3-62.8*	JHI-Hv50k-2016-33097	1H	439174674	Rozanova et al. (2019)
QTL_Rozanova_1H_57.3-62.8*	JHI-Hv50k-2016-33099	1H	439176975	Rozanova et al. (2019)
QTL_Rozanova_1H_57.3-62.8*	JHI-Hv50k-2016-33104	1H	439177729	Rozanova et al. (2019)
QTL_Rozanova_1H_57.3-62.8*	JHI-Hv50k-2016-33109	1H	439297538	Rozanova et al. (2019)
QTL_Rozanova_1H_57.3-62.8*	JHI-Hv50k-2016-33120	1H	439541073	Rozanova et al. (2019)
QTL_Rozanova_1H_57.3-62.8*	JHI-Hv50k-2016-33160	1H	441912080	Rozanova et al. (2019)
QTL_Koladia_1H*	HORVU1Hr1G061210	1H	443916697	Koladia et al. (2017a)
QTL_Koladia_1H*	SCRI_RS_231735	1H	443922320	Koladia et al. (2017a)
QTL_Rozanova_1H_57.3-62.8*	JHI-Hv50k-2016-35839	1H	463250609	Rozanova et al. (2019)
QTL_Rozanova_1H_57.3-62.8*	JHI-Hv50k-2016-36398	1H	467931082	Rozanova et al. (2019)
QRptts1.2	E38M59.8	1H		Grewal et al. (2012)
QTL_Afanasenko_1H_50-86*	11_11189	1H	503413212	Afanasenko et al.. (2015)
QTL_Tamang_1H_88.25*	SCRI_RS_139690	1H	503498398	Tamang et al. (2015)
QTL_Tamang_1H_88.25*	11_20792	1H	504087501	Tamang et al. (2015)
QRptts-1H-92-93	SCRI_RS_194371	1H	513076586	Amezrou et al. (2018)
QTL_Tamang_1H_98.45*	SCRI_RS_188909	1H	516309132	Tamang et al. (2015)
QPt.1H-1	i_11_10357	1H	517540377	Vatter et al. (2017)
QTL_Afanasenk_1H_96-107*	11_20844	1H	525478648	Afanasenko et al.. (2015)
QTL_Tamang_1H_114.3*	11_21392	1H	528122253	Tamang et al. (2015)
NFNB	12_30014	1H	529533855	Wonneberger et al. (2017b)
Qns-1H	S1H_544039452	1H	544039452	Daba et al. (2019)
QRptta-1H-125.99	SCRI_RS_165886	1H	548750064	Amezrou et al. (2018)
NBP_QRptt1-2	SCRI_RS_4928	1H	554563723	Wonneberger et al. (2017b)
QRptts-1H-92-93	11_10522	1H	Unaligned	Amezrou et al. (2018)
NBP_QRptt1-2	SCRI_RS_196025	1H	Unaligned	Wonneberger et al. (2017b)
QRptm-2H-1-31*	12_31446	2H	2096964	Tamang et al. (2019)
QRptm-2H-1-31*	11_21377	2H	11188932	Tamang et al. (2019)
QRptm-2H-1-31*	12_10592	2H	11634499	Burlakoti et al. (2017)
NBP_QRptt2-1	SCRI_RS_167465	2H	11898430	Wonneberger et al. (2017b)
QRptts-2H-7.44	SCRI_RS_103515	2H	12239941	Amezrou et al. (2018)
NBP_QRptt2-1	SCRI_RS_103515	2H	12239941	Wonneberger et al. (2017b)
SFNB-2H-8-10	11_0530	2H	12243677	Burlakoti et al. (2017)
SFNB-2H-8-10	12_31497	2H	12949406	Burlakoti et al. (2017)
SFNB-2H-8-10	12_30155	2H	16221898	Burlakoti et al. (2017)
QRptm-2H-1-31	12_30631	2H	18521931	Tamang et al. (2019)
QTL_Tamang_2H_23.76*	SCRI_RS_152744	2H	18771510	Tamang et al. (2015)
QRptm-2H-1-31	SCRI_RS_153798	2H	27205104	Tamang et al. (2019)
QPt.2H-2	i_BK_12	2H	29125791	Vatter et al. (2017)
QPt.2H-2	i_BK_13	2H	29126530	Vatter et al. (2017)
QPt.2H-1	i_BK_15	2H	29127414	Vatter et al. (2017)
QTL_Rozanova_2H_23.2-23.8*	JHI-Hv50k-2016-74407	2H	31977763	Rozanova et al. (2019)
SFNB-2H-38.03	11_0578	2H	49988534	Burlakoti et al. (2017)
QRptta-2H-40.79	12_20326	2H	54584401	Amezrou et al. (2018)
QTL_Tamang_2H_65.71-69.55*	SCRI_RS_151535	2H	97400153	Tamang et al. (2015)
QTL_Tamang_2H_65.71-69.55*	SCRI_RS_175065	2H	103696782	Tamang et al. (2015)
QTL_Tamang_2H_65.71-69.55*	11_10733	2H	107638923	Tamang et al. (2015)
QTL_Tamang_2H_65.71-69.55*	11_10325	2H	108479511	Tamang et al. (2015)
QTL_Tamang_2H_65.71-69.55*	SCRI_RS_154617	2H	108976671	Tamang et al. (2015)
QPt.2H-3	i_SCRI_RS_13639	2H	129461371	Vatter et al. (2017)
Qns-2H.1	S2H_132930383	2H	132930383	Daba et al. (2019)
QRptta-2H-57-59	12_10948	2H	183518398	Amezrou et al. (2018)
QTL_Tamang_2H_65.71-69.55*	12_20878	2H	294598697	Tamang et al. (2015)
Qns-2H.2	S2H_341773280	2H	341773280	Daba et al. (2019)
QTL_Tamang_2H_65.71-69.55*	12_11504	2H	520773245	Tamang et al. (2015)
QRptts2	bPb-4877	2H		Grewal et al. (2008)
QTl_Afanasenk_2H_51-75*	11_10909	2H	545242939	Afanasenko et al.. (2015)
QRptta-2H-57-59	11_20442	2H	547569073	Amezrou et al. (2018)
QTL_Tamang*	SCRI_RS_145381	2H	607177355	Tamang et al. (2015)
QTL_Tamang*	SCRI_RS_146785	2H	607178716	Tamang et al. (2015)
Qns-2H.3	S2H_617832934	2H	617832934	Daba et al. (2019)
QRptm-2H-77-83	11_20947	2H	622777604	Tamang et al. (2019)
QTL_Rozanova_2H_71.0-74.1*	JHI-Hv50k-2016-104508	2H	638564394	Rozanova et al. (2019)
QTL_Rozanova_2H_71.0-74.1*	JHI-Hv50k-2016-104565	2H	638636071	Rozanova et al. (2019)
QTL_Rozanova_2H_71.0-74.1*	JHI-Hv50k-2016-104567	2H	638636277	Rozanova et al. (2019)
QTL_Rozanova_2H_71.0-74.1*	JHI-Hv50k-2016-104667	2H	638690222	Rozanova et al. (2019)
QTL_Rozanova_2H_71.0-74.1*	JHI-Hv50k-2016-104669	2H	638690416	Rozanova et al. (2019)
QRptm-2H-77-83*	12_31445	2H	639288725	Tamang et al. (2019)
QTL_Rozanova_2H_71.0-74.1*	BOPA2_12_31445	2H	639288725	Rozanova et al. (2019)
QTL_Rozanova_2H_71.0-74.1*	JHI-Hv50k-2016-104859	2H	639342580	Rozanova et al. (2019)
QTL_Tamang*	SCRI_RS_133327	2H	649646163	Tamang et al. (2015)
QRptta-2H-143.13	BOPA2_12_10689	2H	669122511	Amezrou et al. (2018)
QRptta-2H-92.21	11_20498	2H	687725717	Amezrou et al. (2018)
QTL_Tamang*	SCRI_RS_114164	2H	699443032	Tamang et al. (2015)
QRptm-2H-126-137	11_10429	2H	704365928	Tamang et al. (2019)
Qnfnb-2H.1	S2H_708489860	2H	708489860	Daba et al. (2019)
QRptm-2H-126-137	SCRI_RS_155161	2H	711748422	Tamang et al. (2019)
QTL_Tamang_2H_137.44*	SCRI_RS_155161	2H	711748422	Tamang et al. (2015)
QRptm-2H-141-152	11_20141	2H	714692519	Tamang et al. (2019)
QRptta-2H-114-117	SCRI_RS_162820	2H	715795208	Amezrou et al. (2018)
QRptta-2H-114-117	SCRI_RS_201870	2H	715951082	Amezrou et al. (2018)
Qrpts2L.1	12_30690	2H	720339994	Richards et al. (2017)
QRptm-2H-141-152	11_21088	2H	720580161	Tamang et al. (2019)
QTL_Islamovic_2H_10.9*	285-2932	2H	723653192	Islamovic et al. (2017)
QRptm-2H-141-152	12_10579	2H	727570263	Tamang et al. (2019)
Qrpts2L.2	12_10579	2H	727570263	Richards et al. (2017)
QRptta-2H-126.77	SCRI_RS_155734	2H	729744345	Amezrou et al. (2018)
QRptta-2H-143.13	BOPA1_678-310	2H	729751285	Amezrou et al. (2018)
QTL_Islamovic_2H_7.5*	678-310	2H	729751285	Islamovic et al. (2017)
QRptta-2H-126.77	SCRI_RS_121952	2H	729841493	Amezrou et al. (2018)
QRptm-2H-141-152	11_20715	2H	731304969	Tamang et al. (2019)
QRptt.2H-132.15	12_31461	2H	735736634	Amezrou et al. (2018)
QRptt.2H-132.15	11_10625	2H	738362577	Amezrou et al. (2018)
QRptma2-3	bPb-1815	2H	740256610	Wang et al. (2015)
QRptta-2H-143.13	SCRI_RS_159526	2H	754873596	Amezrou et al. (2018)
NFNB	SCRI_RS_170753	2H	760113749	Wonneberger et al. (2017b)
NFNB	SCRI_RS_204579	2H	760371713	Wonneberger et al. (2017b)
QTL_Liu_2H_0-24*	791–1113	2H	Unaligned	Liu et al. (2015)
QTL_Liu_2H_0-24*	9490-843	2H	Unaligned	Liu et al. (2015)
NBP_QRptt3-1	12_31448	3H	2471227	Wonneberger et al. (2017b)
QTL_Liu_3H_0-2*	ConsensusGBS0194-1	3H	3691179	Liu et al. (2015)
QTL_Richards_3H_2.41-2.69*	11_20159	3H	3981172	Richards et al. (2017)
QTL_Richards_3H_2.41-2.69*	SCRI_RS_180343	3H	4180617	Richards et al. (2017)
QTL_Richards_3H_2.41-2.69*	12_31409	3H	4184471	Richards et al. (2017)
QTL_Richards_3H_2.41-2.69*	SCRI_RS_119379	3H	5000348	Richards et al. (2017)
QPt.3H-1	i_11_10112	3H	11039299	Vatter et al. (2017)
QPt.3H-2	i_11_10112	3H	11039299	Vatter et al. (2017)
QTL_Rozanova_3H_12.1-17.4*	JHI-Hv50k-2016-156539	3H	16631590	Rozanova et al. (2019)
Qns-3H.1	S3H_16842127	3H	16842127	Daba et al. (2019)
QTL_Rozanova_3H_12.1-17.4*	JHI-Hv50k-2016-156576	3H	17177586	Rozanova et al. (2019)
QTL_Rozanova_3H_12.1-17.4*	JHI-Hv50k-2016-156584	3H	17269072	Rozanova et al. (2019)
QTL_Rozanova_3H_12.1-17.4*	JHI-Hv50k-2016-156586	3H	17270441	Rozanova et al. (2019)
QTL_Rozanova_3H_12.1-17.4*	JHI-Hv50k-2016-156591	3H	17271039	Rozanova et al. (2019)
QTL_Rozanova_3H_12.1-17.4*	JHI-Hv50k-2016-156594	3H	17292680	Rozanova et al. (2019)
QTL_Tamang_3H_53.42*	SCRI_RS_127994	3H	49046894	Tamang et al. (2015)
QTL_Tamang_3H_53.42*	12_30785	3H	49677532	Tamang et al. (2015)
Rpt-3H-4	11_20356	3H	55590274	Richards et al. (2017)
QRptm-3H-56-65	12_30467	3H	103832919	Tamang et al. (2019)
Rpt-3H-4	12_30721	3H	111849845	Richards et al. (2017)
Qns-3H.2	S3H_146265150	3H	146265150	Daba et al. (2019)
NBP_QRptt3-2	11_21109	3H	160752536	Wonneberger et al. (2017b)
QTL_Islamovic_3H_37.4*	ConsensusGBS0508-1	3H	186950158	Islamovic et al. (2017)
NBP_QRptt3-2	SCRI_RS_128706	3H	197445741	Wonneberger et al. (2017b)
NBP_QRptt3-2	11_21129	3H	201162978	Wonneberger et al. (2017b)
QTL_Rozanova_3H_50.9-54.8*	JHI-Hv50k-2016-169338	3H	208365969	Rozanova et al. (2019)
QTL_Rozanova_3H_50.9-54.8*	SCRI_RS_186341	3H	213632124	Rozanova et al. (2019)
NBP_QRptt3-2	11_10365	3H	374141067	Wonneberger et al. (2017b)
QPt.3H-3	i_11_10966	3H	416613563	Vatter et al. (2017)
Qns-3H.3	S3H_425892629	3H	425892629	Daba et al. (2019)
SFNB-3H-58.64	12_31011	3H	462627529	Burlakoti et al. (2017)
SFNB-3H-58.64	12_31393	3H	464907622	Burlakoti et al. (2017)
SFNB-3H-58.64	11_0243	3H	469771904	Burlakoti et al. (2017)
QTL_Koladia_3H-1*	HORVU3Hr1G064130	3H	490134505	Koladia et al. (2017a)
QTL_Koladia_3H-1*	HORVU3Hr1G064180	3H	490222327	Koladia et al. (2017a)
QTL_Koladia_3H-1*	HORVU3Hr1G064190	3H	490224965	Koladia et al. (2017a)
NBP_QRptt3-2	SCRI_RS_221644	3H	490226429	Wonneberger et al. (2017b)
QTL_Koladia_3H-1*	SCRI_RS_221644	3H	490226429	Koladia et al. (2017a)
QTL_Rozanova_3H_50.9-54.8*	JHI-Hv50k-2016-183207	3H	490244247	Rozanova et al. (2019)
NBP_QRptt3-2	SCRI_RS_186102	3H	491850614	Wonneberger et al. (2017b)
NBP_QRptt3-2	11_10728	3H	491895585	Wonneberger et al. (2017b)
QTL_Liu_3H_68-70*	2804-1832	3H	496167125	Liu et al. (2015)
QTL_Martin_3H_59.5-62.9*	Bmag0122	3H	538150332	Martin et al. (2018)
QTL_Martin_3H_59.5-62.9*	Bmag0006	3H	538162697	Martin et al. (2018)
SFNB-3H-78.53	11_0067	3H	552742686	Burlakoti et al. (2017)
QRptm-3H-81-88	12_31018	3H	583536652	Tamang et al. (2019)
QPt.3H-4	i_12_10583	3H	589722805	Vatter et al. (2017)
SFNB-3H-91.88	11_0289	3H	591895583	Burlakoti et al. (2017)
Qns-3H.4	S3H_594740447	3H	594740447	Daba et al. (2019)
NFNB	SCRI_RS_172730	3H	595863396	Wonneberger et al. (2017b)
NFNB	SCRI_RS_206202	3H	596122588	Wonneberger et al. (2017b)
Qrpts3La	SCRI_RS_235849	3H	596708876	Richards et al. (2017)
QTL_Tamang_3H_88.17*	SCRI_RS_159340	3H	597678826	Tamang et al. (2015)
QRptm-3H-81-88	SCRI_RS_159340	3H	597678867	Tamang et al. (2019)
QTL_Liu_3H_138-144*	1898-580	3H	606945320	Liu et al. (2015)
QTL_Tamang_3H_99.26-103.86*	SCRI_RS_164704	3H	616610427	Tamang et al. (2015)
QTL_Tamang_3H_99.26-103.86*	SCRI_RS_221787	3H	616703523	Tamang et al. (2015)
QTL_Tamang_3H_99.26-103.86*	SCRI_RS_225641	3H	617765531	Tamang et al. (2015)
QTL_Tamang_3H_99.26-103.86*	SCRI_RS_133339	3H	618054826	Tamang et al. (2015)
QTL_Tamang_3H_99.26-103.86*	SCRI_RS_235791	3H	618832341	Tamang et al. (2015)
QTL_Tamang_3H_99.26-103.86*	SCRI_RS_211929	3H	618836068	Tamang et al. (2015)
QTL_Tamang_3H_99.26-103.86*	12_30423	3H	619132502	Tamang et al. (2015)
QTL_Tamang	SCRI_RS_156620	3H	621644546	Tamang et al. (2015)
QTL_Martin_3H_132.3*	USQ3_1329	3H	622814735	Martin et al. (2018)
QTL_Martin_3H_132.3*	Bmag0606	3H	622814735	Martin et al. (2018)
QTL_Martin_3H_132.3*	USQ3_0927	3H	622817031	Martin et al. (2018)
QTL_Martin_3H_132.3*	USQ1–0312	3H	622817031	Martin et al. (2018)
QTL_Tamang_3H_99.26-103.86*	SCRI_RS_167825	3H	623131820	Tamang et al. (2015)
QTL_Tamang_3H_99.26-103.86*	SCRI_RS_163092	3H	623376780	Tamang et al. (2015)
SFNB-3H-117.1	12_30927	3H	625240019	Burlakoti et al. (2017)
QTL_Koladia_3H-2*	HORVU3Hr1G090050	3H	630678526	Koladia et al. (2017a)
QTL_Koladia_3H-2*	SCRI_RS_183638	3H	630686445	Koladia et al. (2017a)
QTL_Liu_3H_162-170*	6716-823	3H	633641840	Liu et al. (2015)
QTL_Liu_3H_162-170*	2335-1614	3H	638623189	Liu et al. (2015)
QRptta-3H-144.65	12_20369	3H	640567124	Amezrou et al. (2018)
QTL_Liu_3H_162-170*	3718-1026	3H	642592659	Liu et al. (2015)
QPt.3H-5	i_SCRI_RS_146197	3H	643146457	Vatter et al. (2017)
QTL_Martin_3H_148.5-150.2*	3259968	3H	645461774	Martin et al. (2018)
QTL_Martin_3H_148.5-150.2*	Bmag0013	3H	645461842	Martin et al. (2018)
QRptta-3H-118.30	SCRI_RS_219896	3H	654496322	Amezrou et al. (2018)
QRptta3	bPb-9599	3H		Grewal et al. (2008)
QTL_Afanasenko_3H_112-150*	11_20920	3H	654767726	Afanasenko et al.. (2015)
AL_QRptt3-1	SCRI_RS_10016	3H	656381649	Wonneberger et al. (2017a)
NFNB	12_21386	3H	661418411	Wonneberger et al. (2017b)
QTL_Rozanova_3H_135.6-137.5*	JHI-Hv50k-2016-215624	3H	668951958	Rozanova et al. (2019)
QRptta-3H-154-155	SCRI_RS_208722	3H	670706695	Amezrou et al. (2018)
QRptts-3HL	SCRI_RS_188420	3H	681788954	Richards et al. (2017)
QTL_Tamang_3H_150.19-154.47*	SCRI_RS_229623	3H	681829771	Tamang et al. (2015)
QTL_Tamang_3H_150.19-154.47*	SCRI_RS_156315	3H	685355566	Tamang et al. (2015)
QTL_Tamang_3H_150.19-154.47*	12_10014	3H	685402325	Tamang et al. (2015)
Qns-3H.5	S3H_685962845	3H	685962845	Daba et al. (2019)
QRptta-3H-154-155	12_10215	3H	697989230	Amezrou et al. (2018)
NBP_QRptt3-2	SCRI_RS_152172	3H	Unaligned	Wonneberger et al. (2017b)
	SCRI_RS_172351	3H	Unaligned	Richards et al. (2017)
QTL_Tamang_3H_65.16*	11_21305	3H	Unaligned	Tamang et al. (2015)
NBP_QRptt4-1	SCRI_RS_154517	4H	2259618	Wonneberger et al. (2017b)
QRptts-4HS	SCRI_RS_154517	4H	2259618	Richards et al. (2017)
QPt.4H-1	i_SCRI_RS_206744	4H	3580564	Vatter et al. (2017)
QTL_Afanasenko_4H_3-16*	11_11345	4H	4314841	Afanasenko et al.. (2015)
QPt.4H-2	i_12_30150	4H	9579405	Vatter et al. (2017)
Qnfnb-4H.1	S4H_10160421	4H	10160421	Daba et al. (2019)
QTL_Tamang_4H_32.43*	12_30907	4H	20173462	Tamang et al. (2015)
SFNB-4H-36.37	11_1262	4H	23477467	Burlakoti et al. (2017)
Qns-4H.1	S4H_24287810	4H	24287810	Daba et al. (2019)
NBP_QRptt4-2	SCRI_RS_190764	4H	33504561	Wonneberger et al. (2017b)
NBP_QRptt4-2	12_10371	4H	33956832	Wonneberger et al. (2017b)
NBP_QRptt4-2	11_20180	4H	35548340	Wonneberger et al. (2017b)
QTL_Tamang_4H_47.17*	SCRI_RS_9296	4H	36195212	Tamang et al. (2015)
QTL_Tamang	SCRI_RS_168610	4H	38064691	Tamang et al. (2015)
QTL_Islamovic_4H_31.0-31.2*	4544-461	4H	46140224	Islamovic et al. (2017)
QTL_Tamang_4H_53.67-59.22* (QRpts4)	SCRI_RS_157310	4H	60194588	Tamang et al. (2015)
QTL_Tamang_4H_53.67-59.22* (QRpts4)	SCRI_RS_184107	4H	62855539	Tamang et al. (2015)
QTL_Tamang_4H_53.67-59.22* (QRpts4)	SCRI_RS_168580	4H	63471490	Tamang et al. (2015)
Qns-4H.2	S4H_66009278	4H	66009278	Daba et al. (2019)
QTL_Islamovic_4H_31.0-31.2*	1944-1901	4H	72688992	Islamovic et al. (2017)
Qns-4H.3	S4H_251200483	4H	251200483	Daba et al. (2019)
NBP_QRptt4-2	SCRI_RS_135637	4H	350047931	Wonneberger et al. (2017b)
QTL_Tamang_4H_53.67-59.22* (QRpts4)	12_30878	4H	350264059	Tamang et al. (2015)
Qrpts4	SCRI_RS_170494	4H	469807342	Richards et al. (2017)
Qrpts4	SCRI_RS_181886	4H	470947129	Richards et al. (2017)
QTL_Tamang_4H_53.67-59.22* (QRpts4)	SCRI_RS_155554	4H	473019181	Tamang et al. (2015)
QTL_Tamang_4H_53.67-59.22* (QRpts4)	SCRI_RS_208828	4H	475931154	Tamang et al. (2015)
QTL_Tamang_4H_53.67-59.22* (QRpts4)	SCRI_RS_221172	4H	476225361	Tamang et al. (2015)
QTL_Tamang_4H_53.67-59.22* (QRpts4)	SCRI_RS_128723	4H	476287775	Tamang et al. (2015)
QTL_Tamang_4H_53.67-59.22* (QRpts4)	11_10568	4H	480893354	Tamang et al. (2015)
QTL_Tamang	SCRI_RS_147636	4H	484277477	Tamang et al. (2015)
AL_QRptt4-1	11_10262	4H	484881273	Wonneberger et al. (2017a)
QTL_Tamang_4H_53.67-59.22* (QRpts4)	11_10262	4H	484881273	Tamang et al. (2015)
QTL_Tamang	SCRI_RS_208732	4H	485857384	Tamang et al. (2015)
QTL_Tamang_4H_53.67-59.22* (QRpts4)	11_20135	4H	488134311	Tamang et al. (2015)
QTL_Tamang_4H_53.67-59.22* (QRpts4)	11_20020	4H	489816721	Tamang et al. (2015)
QTL_Tamang	11_21017	4H	490028803	Tamang et al. (2015)
QTL_Tamang_4H_53.67-59.22* (QRpts4)	11_20450	4H	492257844	Tamang et al. (2015)
QTL_Tamang_4H_53.67-59.22* (QRpts4)	SCRI_RS_141730	4H	492497685	Tamang et al. (2015)
QTL_Tamang_4H_53.67-59.22* (QRpts4)	11_20472	4H	494212244	Tamang et al. (2015)
QTL_Tamang_4H_53.67-59.22* (QRpts4)	12_30839	4H	494332468	Tamang et al. (2015)
QTL_Tamang_4H_53.67-59.22* (QRpts4)	11_20412	4H	502029408	Tamang et al. (2015)
QTL_Tamang_4H_53.67-59.22* (QRpts4)	12_31462	4H	504127576	Tamang et al. (2015)
QTL_Tamang_4H_53.67-59.22* (QRpts4)	SCRI_RS_168496	4H	508038194	Tamang et al. (2015)
QTL_Tamang_4H_53.67-59.22* (QRpts4)	SCRI_RS_228477	4H	508474024	Tamang et al. (2015)
QTL_Afanasenk_4H_52-59*	11_11207	4H	529292786	Afanasenko et al.. (2015)
QTL_Tamang_4H_53.67-59.22* (QRpts4)	SCRI_RS_189180	4H	535568894	Tamang et al. (2015)
QRptm-4H-58-64	11_20924	4H	544139377	Tamang et al. (2019)
AL_QRptt4-1	SCRI_RS_147712	4H	548294745	Wonneberger et al. (2017a)
QTL_Tamang_4H_53.67-59.22* (QRpts4)	SCRI_RS_147712	4H	548294745	Tamang et al. (2015)
QTL_Tamang_4H_53.67-59.22* (QRpts4)	SCRI_RS_163033	4H	548301383	Tamang et al. (2015)
QRptm-4H-58-64	11_11513	4H	574543534	Tamang et al. (2019)
QPt.4H-3	i_SCRI_RS_175327	4H	580329876	Vatter et al. (2017)
QTL_Martin_4H_74.6-77.0*	Bmac0310	4H	583400485	Martin et al. (2018)
QTL_Martin_4H_74.6-77.0*	3268978	4H	583402082	Martin et al. (2018)
QRptta-4H-81.57	12_10022	4H	600583559	Amezrou et al. (2018)
Qnfnb-4H.2	S4H_613393206	4H	613393206	Daba et al. (2019)
QRptts-4H-97.66	SCRI_RS_153184	4H	617677663	Amezrou et al. (2018)
QRptts-4H-97.66	SCRI_RS_193252	4H	617679518	Amezrou et al. (2018)
QTL_Tamang_4H_96.6-103.58*	12_10666	4H	620025304	Tamang et al. (2015)
QTL_Tamang_4H_96.6-103.58*	11_20762	4H	620025528	Tamang et al. (2015)
QTL_Tamang_4H_96.6-103.58*	SCRI_RS_131671	4H	622954387	Tamang et al. (2015)
QPt.4H-4	i_SCRI_RS_167808	4H	623326233	Vatter et al. (2017)
QPt.4H-5	i_SCRI_RS_167808	4H	623326233	Vatter et al. (2017)
QTL_Tamang	SCRI_RS_45644	4H	623748192	Tamang et al. (2015)
QTL_Tamang_4H_96.6-103.58*	SCRI_RS_148330	4H	626843659	Tamang et al. (2015)
QTL_Martin_4H_110.3-113.1*	4015794	4H	626845555	Martin et al. (2018)
QTL_Martin_4H_110.3-113.1*	3261363	4H	626845623	Martin et al. (2018)
QTL_Tamang_4H_96.6-103.58*	SCRI_RS_192689	4H	626848940	Tamang et al. (2015)
QTL_Tamang_4H_117.13	11_21035	4H	633031262	Tamang et al. (2015)
QRptm-4H-120-125	11_10269	4H	636352588	Tamang et al. (2019)
QRptm-4H-120-125	11_20272	4H	639755186	Tamang et al. (2019)
QTL_Tamang_4H_53.67-59.22	11_10509	4H	Unaligned	Tamang et al. (2015)
NFNB	12_30978	5H	2541166	Wonneberger et al. (2017b)
NFNB	SCRI_RS_189323	5H	12379692	Wonneberger et al. (2017b)
NFNB	SCRI_RS_85089	5H	12381465	Wonneberger et al. (2017b)
QTL_Tamang_5H_31.86	SCRI_RS_205100	5H	17075740	Tamang et al. (2015)
QTL_Tamang_5H_31.86	SCRI_RS_108416	5H	17131711	Tamang et al. (2015)
QTL_Liu_5H_28-38*	4977-567	5H	24737439	Liu et al. (2015)
QTL_Liu_5H_28-36*	4334-482	5H	26848697	Liu et al. (2015)
NFNB	12_11318	5H	28150659	Wonneberger et al. (2017b)
QRptta-5H-43.76	12_20770	5H	28954786	Amezrou et al. (2018)
QTL_Liu_5H_28-36*	4570-591	5H	34998637	Liu et al. (2015)
Qns-5H.1	S5H_69840012	5H	69840012	Daba et al. (2019)
Qns-5H.2	S5H_83627795	5H	83627795	Daba et al. (2019)
Qns-5H.3	S5H_139242182	5H	139242182	Daba et al. (2019)
Qns-5H.4	S5H_282172561	5H	282172561	Daba et al. (2019)
Qns-5H.5	S5H_343306891	5H	343306891	Daba et al. (2019)
QTl_Liu_5H_38-46*	2664-314	5H	369237514	Liu et al. (2015)
Qns-5H.6	S5H_402794868	5H	402794868	Daba et al. (2019)
NBP_QRptt5-1	SCRI_RS_221999	5H	461418404	Wonneberger et al. (2017b)
NBP_QRptt5-1	SCRI_RS_205235	5H	491233648	Wonneberger et al. (2017b)
NBP_QRptt5-1	12_20350	5H	493783822	Wonneberger et al. (2017b)
NFNB	SCRI_RS_207423	5H	521147558	Wonneberger et al. (2017b)
Qrptts-5HL.1	SCRI_RS_152347	5H	522541240	Richards et al. (2017)
QRptts-5H-80.35	12_31271	5H	542625365	Amezrou et al. (2018)
Qrptts-5HL.2	11_21314	5H	558194881	Richards et al. (2017)
QPt.5H-1	i_11_10834	5H	559204073	Vatter et al. (2017)
	SCRI_RS_237352	5H	561601170	Wonneberger et al. (2017b)
	SCRI_RS_125581	5H	563952106	Wonneberger et al. (2017b)
	SCRI_RS_147618	5H	565805320	Wonneberger et al. (2017b)
QTL_Martin_5H_91.1-92.3*	3398320	5H	569309660	Martin et al. (2018)
QTL_Martin_5H_91.1-92.3*	3810891	5H	569309728	Martin et al. (2018)
QTL_Tamang_5H_111.56*	12_11298	5H	582297690	Tamang et al. (2015)
QPt.5H-2	i_SCRI_RS_228463	5H	603537537	Vatter et al. (2017)
AL_QRptt5-1	SCRI_RS_128407	5H	605366696	Wonneberger et al. (2017a)
QTL_Afanasenk_5H_108-163*	11_10845	5H	605405791	Afanasenko et al.. (2015)
NFNB	BK_04	5H	616115199	Wonneberger et al. (2017b)
QRptta-5H-139.38	12_10016	5H	624444586	Amezrou et al. (2018)
SFNB-5H-155.13	11_1516	5H	626697338	Burlakoti et al. (2017)
QRptta-5H-143.4	SCRI_RS_173583	5H	629948279	Amezrou et al. (2018)
Qns-5H.7	S5H_643257666	5H	643257666	Daba et al. (2019)
NBP_QRptt5-2	SCRI_RS_165290	5H	648412051	Wonneberger et al. (2017b)
NBP_QRptt5-2	12_20867	5H	648513686	Wonneberger et al. (2017b)
NBP_QRptt5-2	SCRI_RS_179841	5H	648555743	Wonneberger et al. (2017b)
AL_QRptt5-2	SCRI_RS_140499	5H	650976637	Wonneberger et al. (2017a)
AL_QRptt5-2	SCRI_RS_235652	5H	652929697	Wonneberger et al. (2017a)
QPt.5H-3	i_11_21138	5H	653915795	Vatter et al. (2017)
QRptta-5H-160.49	SCRI_RS_195241	5H	656639088	Amezrou et al. (2018)
QRptm5-6	bPb-9660	5H	664387775	Wang et al. (2015)
QRptts-5H-130.03	SCRI_RS_7933	5H	Unaligned	Amezrou et al. (2018)
	SCRI_RS_4717	5H	Unaligned	Richards et al. (2017)
QTL_Afanasenko_5H_56-92*	11_21480	5H	Unaligned	Afanasenko et al.. (2015)
Qns-6H.1	S6H_995708	6H	995708	Daba et al. (2019)
SFNB-6H-5.4	11_0260	6H	7539661	Burlakoti et al. (2017)
	SCRI_RS_138977	6H	7922708	Wonneberger et al. (2017b)
Qns-6H.2	S6H_11444194	6H	11444194	Daba et al. (2019)
Qns-6H.3	S6H_16108393	6H	16108393	Daba et al. (2019)
Qns-6H.4	S6H_24473236	6H	24473236	Daba et al. (2019)
QRptta-6H-35.62	11_10994	6H	24667429	Amezrou et al. (2018)
SFNB-6H-33.74	11_1170	6H	24890601	Burlakoti et al. (2017)
QTL_Tamang	SCRI_RS_209824	6H	30634644	Tamang et al. (2015)
6H-bin6	bPb-7179	6H	31190127	St. Pierre et al. (2010)
Rpt5	11_20936	6H	34020723	Richards et al. (2017)
QTL_Tamang	SCRI_RS_161627	6H	36910516	Tamang et al. (2015)
Rpt5	SCRI_RS_213547	6H	37707671	Richards et al. (2017)
Rpt5	SCRI_RS_162581	6H	42572272	Richards et al. (2017)
NBP_QRptt6-1	SCRI_RS_210025	6H	46298970	Wonneberger et al. (2017b)
QPt.6H-1	i_11_10013	6H	46541722	Vatter et al. (2017)
Rpt5	11_10013	6H	46541722	Richards et al. (2017)
SPN1	4191-268	6H	47261864	Liu et al. (2015)
Rpt5	SCRI_RS_142506	6H	47363401	Richards et al. (2017)
Rpt5	SCRI_RS_151282	6H	47377132	Richards et al. (2017)
Rpt5	11_10539	6H	48979786	Richards et al. (2017)
Rpt5	SCRI_RS_196458	6H	50169169	Richards et al. (2017)
Rpt5	12_30658	6H	50346904	Richards et al. (2017)
Rpt5	12_30316	6H	50801220	Richards et al. (2017)
Rpt5	SCRI_RS_168111	6H	50943882	Richards et al. (2017)
Rpt5	SCRI_RS_119674	6H	51410692	Richards et al. (2017)
Rpt5	SCRI_RS_120783	6H	51817157	Richards et al. (2017)
Rpt5	SCRI_RS_140158	6H	60466498	Richards et al. (2017)
Rpt5	SCRI_RS_211299	6H	60836029	Richards et al. (2017)
Rpt5	SCRI_RS_152174	6H	61217160	Richards et al. (2017)
QRptta-6H-49.79	12_10199	6H	66485252	Amezrou et al. (2018)
Rpt5	12_10199	6H	66485252	Richards et al. (2017)
SPN1	ABC08769-1-1-205	6H	91401417	Liu et al. (2015)
QRptm6-2	bPb-6034	6H	94651629	Wang et al. (2015)
QRptm-6H-55-64	11_20675	6H	94715959	Tamang et al. (2019)
NBP_QRptt6-1	SCRI_RS_182195	6H	120065893	Wonneberger et al. (2017b)
NBP_QRptt6-1	12_30441	6H	123871545	Wonneberger et al. (2017b)
NBP_QRptt6-1	12_31005	6H	129177918	Wonneberger et al. (2017b)
QTL_Rozanova_6H_52.6-55.4*	JHI-Hv50k-2016-391875	6H	142513704	Rozanova et al. (2019)
QTL_Rozanova_6H_52.6-55.4*	JHI-Hv50k-2016-392656	6H	153234073	Rozanova et al. (2019)
QTL_Rozanova_6H_52.6-55.4*	JHI-Hv50k-2016-392723	6H	155949390	Rozanova et al. (2019)
QTL_Rozanova_6H_52.6-55.4*	BOPA2_12_30021	6H	156957654	Rozanova et al. (2019)
NBP_QRptt6-1	SCRI_RS_219810	6H	158189215	Wonneberger et al. (2017b)
QTL_Rozanova_6H_52.6-55.4*	JHI-Hv50k-2016-393052	6H	163763506	Rozanova et al. (2019)
NBP_QRptt6-1	12_30120	6H	164749119	Wonneberger et al. (2017b)
Rpt5	SCRI_RS_148652	6H	187823870	Richards et al. (2017)
Rpt5	12_30749	6H	187979020	Richards et al. (2017)
Qns-6H.5	S6H_192295204	6H	192295204	Daba et al. (2019)
Rpt5	SCRI_RS_118255	6H	195457831	Richards et al. (2017)
Rpt5	SCRI_RS_144162	6H	197871410	Richards et al. (2017)
Rpt5	SCRI_RS_144579	6H	210767018	Richards et al. (2017)
Rpt5	SCRI_RS_153797	6H	214741965	Richards et al. (2017)
Rpt5	12_31006	6H	233293369	Richards et al. (2017)
Rpt5	SCRI_RS_239917	6H	238807820	Richards et al. (2017)
Rpt5	SCRI_RS_207083	6H	248524348	Richards et al. (2017)
Rpt5	SCRI_RS_111820	6H	256482423	Richards et al. (2017)
Rpt5	SCRI_RS_111556	6H	256482473	Richards et al. (2017)
Rpt5	SCRI_RS_162504	6H	261300287	Richards et al. (2017)
Rpt5	11_21124	6H	288962991	Richards et al. (2017)
Rpt5	SCRI_RS_196459	6H	293030582	Richards et al. (2017)
QTL_Martin_6H_67.4-70.5*	Bmag0173	6H	335741625	Martin et al. (2018)
QTL_Martin_6H_67.4-70.5*	HVM74	6H	335741625	Martin et al. (2018)
QTL_Martin_6H_67.4-70.5*	USQ1_1140	6H	335741625	Martin et al. (2018)
QTL_Martin_6H_67.4-70.5*	USQ2_0799	6H	335741856	Martin et al. (2018)
QTL_Martin_6H_67.4-70.5*	Bmag0009	6H	335741856	Martin et al. (2018)
QTL_Martin_6H_67.4-70.5*	USQ3_0144	6H	335741856	Martin et al. (2018)
QTL_Islamovic_6H_47.3*	5497-661	6H	340035678	Islamovic et al. (2017)
Rpt5	12_30254	6H	345288532	Richards et al. (2017)
Rpt5	12_31479	6H	348843035	Richards et al. (2017)
Qnfnb-6H.1	S6H_353473922	6H	353473922	Daba et al. (2019)
QTL_Rozanova_6H_52.6-55.4*	SCRI_RS_239642	6H	357492292	Rozanova et al. (2019)
QPt.6H-1	i_SCRI_RS_239642	6H	357492292	Vatter et al. (2017)
Rpt5	SCRI_RS_136604	6H	357929989	Richards et al. (2017)
QTL_Tamang	SCRI_RS_136604	6H	357929989	Tamang et al. (2015)
QTL_Rozanova_6H_52.6-55.4*	JHI-Hv50k-2016-398663	6H	359349968	Rozanova et al. (2019)
Rpt5	11_10227	6H	359588787	Richards et al. (2017)
QTL_Rozanova_6H_52.6-55.4*	JHI-Hv50k-2016-398720	6H	359701468	Rozanova et al. (2019)
QTL_Rozanova_6H_52.6-55.4*	SCRI_RS_224389	6H	360336441	Rozanova et al. (2019)
Rpt5	SCRI_RS_224389	6H	360336441	Richards et al. (2017)
Rpt5	11_20835	6H	361066555	Richards et al. (2017)
QTL_Rozanova_6H_52.6-55.4*	JHI-Hv50k-2016-398886	6H	361528770	Rozanova et al. (2019)
QTL_Rozanova_6H_52.6-55.4*	JHI-Hv50k-2016-398894	6H	361531190	Rozanova et al. (2019)
Rpt5	SCRI_RS_213566	6H	361531308	Richards et al. (2017)
QTL_Tamang_6H_59.01-60.21* (QRpt6)	SCRI_RS_213566	6H	361531308	Tamang et al. (2015)
Rpt5	SCRI_RS_142541	6H	364361882	Richards et al. (2017)
Rpt5	SCRI_RS_138001	6H	366210041	Richards et al. (2017)
Rpt5	SCRI_RS_188305	6H	366400745	Richards et al. (2017)
QTL_Tamang	SCRI_RS_188305	6H	366400745	Tamang et al. (2015)
QPt.6H-1	i_SCRI_RS_186193	6H	370429082	Vatter et al. (2017)
QPt.6H-2	i_SCRI_RS_186193	6H	370429082	Vatter et al. (2017)
NBP_QRptt6-1	SCRI_RS_186193	6H	370429082	Wonneberger et al. (2017b)
QTL_Tamang_6H_59.01-60.21* (QRpt6)	SCRI_RS_186193	6H	370429082	Tamang et al. (2015)
Rpt5	SCRI_RS_188243	6H	373423645	Richards et al. (2017)
QTL_Tamang_6H_59.01-60.21* (QRpt6)	SCRI_RS_188243	6H	373423645	Tamang et al. (2015)
Rpt5	SCRI_RS_176650	6H	373424916	Richards et al. (2017)
QTL_Tamang_6H_59.01-60.21* (QRpt6)	SCRI_RS_176650	6H	373424916	Tamang et al. (2015)
Rpt5	SCRI_RS_13935	6H	373616190	Richards et al. (2017)
	SCRI_RS_195914	6H	373617031	Richards et al. (2017)
QTL_Tamang	SCRI_RS_195914	6H	373617031	Tamang et al. (2015)
Rpt5	SCRI_RS_7104	6H	374525968	Richards et al. (2017)
Rpt5	SCRI_RS_137464	6H	374867096	Richards et al. (2017)
NBP_QRptt6-1	11_10513	6H	374876068	Wonneberger et al. (2017b)
Qnfnb-6H.2	S6H_377801225	6H	377801225	Daba et al. (2019)
Rpt5	12_31178	6H	378210479	Richards et al. (2017)
Qnfnb-6H.3	S6H_380651459	6H	380651459	Daba et al. (2019)
QRptm-6H-55-64	11_10377	6H	383274938	Tamang et al. (2019)
Rpt5	11_10377	6H	383274938	Richards et al. (2017)
Rpt5	SCRI_RS_165041	6H	384412678	Richards et al. (2017)
Rpt5	12_30857	6H	384634322	Richards et al. (2017)
Qnfnb-6H.4	S6H_384875308	6H	384875308	Daba et al. (2019)
QTL_Tamang_6H_59.01-60.21* (QRpt6)	12_30144	6H	384884951	Tamang et al. (2015)
QTL_Koladia_6H*	HORVU6Hr1G059090	6H	390750195	Koladia et al. (2017a)
QTL_Koladia_6H*	HORVU6Hr1G059100	6H	390755567	Koladia et al. (2017a)
QRptt.6H-54-55	SCRI_RS_140091	6H	390756299	Amezrou et al. (2018)
QTL_Koladia_6H*	SCRI_RS_140091	6H	390756299	Koladia et al. (2017a)
QRptt.6H-54-55	SCRI_RS_114613	6H	394381807	Amezrou et al. (2018)
6H-bin6	bPb-9835	6H	397095274	St. Pierre et al. (2010)
QTL_Tamang	SCRI_RS_237419	6H	399378996	Tamang et al. (2015)
Rpt5	SCRI_RS_158011	6H	400155528	Richards et al. (2017)
QTL_Tamang	SCRI_RS_158011	6H	400155528	Tamang et al. (2015)
QTL_Tamang	SCRI_RS_224297	6H	400165399	Tamang et al. (2015)
QRptm-6H-55-64	12_10758	6H	417827179	Tamang et al. (2019)
Rpt5	SCRI_RS_106581	6H	418524483	Richards et al. (2017)
Qsfnb-6H	S6H_422811909	6H	422811909	Daba et al. (2019)
Rpt5	11_21310	6H	441812706	Richards et al. (2017)
Rpt5	SCRI_RS_182648	6H	461432495	Richards et al. (2017)
Rpt5	SCRI_RS_139937	6H	478129350	Richards et al. (2017)
QPt.6H-3	i_SCRI_RS_157316	6H	499930243	Vatter et al. (2017)
QTL_Liu_6H_54*	5187-752	6H	503880223	Liu et al. (2015)
QTL_Tamang	11_20336	6H	514099026	Tamang et al. (2015)
QTL_Tamang	SCRI_RS_8401	6H	514101084	Tamang et al. (2015)
AL_QRptt6-1	SCRI_RS_137215	6H	517272740	Wonneberger et al. (2017a)
AL_QRptt6-1	SCRI_RS_13815	6H	526490502	Wonneberger et al. (2017a)
QRptm-6H-55-64	11_10220	6H	527476387	Tamang et al. (2019)
QRptts-6H-78.4	SCRI_RS_1937	6H	535515763	Amezrou et al. (2018)
QPt.6H-4	i_SCRI_RS_7640	6H	545554978	Vatter et al. (2017)
AL_QRptt6-2	SCRI_RS_222802	6H	545740702	Wonneberger et al. (2017a)
QRptts-6H-98.55	SCRI_RS_155564	6H	547088473	Amezrou et al. (2018)
QTL_Tamang_6H_101.83*	SCRI_RS_151574	6H	551474681	Tamang et al. (2015)
QTL_Afanasenko_6H_94-126*	11_20531	6H	552807318	Afanasenko et al.. (2015)
AL_Qrptt6-3	SCRI_RS_6720	6H	562233195	Wonneberger et al. (2017a)
AL_Qrptt6-3	11_20355	6H	562812969	Wonneberger et al. (2017a)
QRptma6-4	bPb-2346	6H	574117601	Wang et al. (2015)
	12_31498	6H	578295085	Wonneberger et al. (2017b)
	11_21112	6H	578734148	Wonneberger et al. (2017b)
	11_11111	6H	578867877	Wonneberger et al. (2017b)
QTL_Rozanova_6H_52.6-55.4*	SCRI_RS_138529	6H	Unaligned	Rozanova et al. (2019)
QRptt.6H-54-55	SCRI_RS_146867	6H	Unaligned	Amezrou et al. (2018)
	11_20725	6H	Unaligned	Wonneberger et al. (2017b)
	SCRI_RS_162760	6H	Unaligned	Richards et al. (2017)
	SCRI_RS_138529	6H	Unaligned	Richards et al. (2017)
QRptta-7H-0.39	SCRI_RS_7933	7H	198663	Amezrou et al. (2018)
QTL_Tamang_7H_0*	11_21419	7H	737146	Tamang et al. (2015)
Qns-7H.1	S7H_2213657	7H	2213657	Daba et al. (2019)
QPt.7H-1	i_SCRI_RS_200895	7H	2351162	Vatter et al. (2017)
AL_QRptt7-1	12_31350	7H	6314541	Wonneberger et al. (2017a)
QPt.7H-1	i_SCRI_RS_156237	7H	6823655	Vatter et al. (2017)
QTL_Tamang	SCRI_RS_156237	7H	6823655	Tamang et al. (2015)
QTL_Tamang_7H_26.35-26.92 (QRpt4/Rpt4)	SCRI_RS_179528	7H	23277506	Tamang et al. (2015)
QTL_Tamang_7H_26.35-26.92 (QRpt4/Rpt4)	12_30530	7H	23576006	Tamang et al. (2015)
AL_QRptt7-2	SCRI_RS_179005	7H	31911992	Wonneberger et al. (2017a)
NBP_QRptt7-1	SCRI_RS_150517	7H	32895825	Wonneberger et al. (2017b)
NBP_QRptt7-1	11_20993	7H	34778348	Wonneberger et al. (2017b)
SFNB-7H-34.82	12_30083	7H	37306512	Burlakoti et al. (2017)
QTL_Tamang	12_20803	7H	37802983	Tamang et al. (2015)
AL_QRptt7-2	SCRI_RS_220780	7H	38050520	Wonneberger et al. (2017a)
QRptta-7H-42.28	11_21528	7H	49445658	Amezrou et al. (2018)
QTL_Afanasenko_7H_61-75*	11_11098	7H	98043395	Afanasenko et al.. (2015)
QRptm7-3	bPb-2927	7H	136411595	Wang et al. (2015)
QTL_Tamang_7H_78.07*	12_11477	7H	261448913	Tamang et al. (2015)
QTL_Tamang_7H_78.07*	12_31000	7H	333776350	Tamang et al. (2015)
QTL_Tamang_7H_78.07*	12_11536	7H	382557243	Tamang et al. (2015)
QRptm-7H-138-160	SCRI_RS_154003	7H	387502494	Tamang et al. (2019)
Qrptts-7HL.1	12_31055	7H	428681743	Richards et al. (2017)
Qrptts-7HL.1	11_10700	7H	428682740	Richards et al. (2017)
QRptts-7H-74.29	SCRI_RS_115426	7H	451631641	Amezrou et al. (2018)
QRptta-7H-23.02	SCRI_RS_169269	7H	501488408	Amezrou et al. (2018)
Rpt4	Xcdo673	7H	517977973	Williams et al. (1999)
Qns-7H.2	S7H_555707902	7H	555707902	Daba et al. (2019)
QRptm-7H-92-95	11_21448	7H	576344998	Tamang et al. (2019)
QRptm-7H-92-95	12_30806	7H	578291763	Tamang et al. (2019)
QTL_Tamang_7H_109*	SCRI_RS_112204	7H	605149077	Tamang et al. (2015)
Rpt4	Xpsr117(D)	7H	613971872	Williams et al. (1999)
NBP_QRptt7-2	SCRI_RS_161285	7H	616908316	Wonneberger et al. (2017b)
QRptm-7H-119-137	12_30368	7H	620484857	Tamang et al. (2019)
QRptm7-6	bPb-6301	7H	623134818	Wang et al. (2015)
QRptm-7H-119-137	11_11243	7H	623438216	Tamang et al. (2019)
	SCRI_RS_233901	7H	624138380	Wonneberger et al. (2017b)
QTL_Tamang_7H_133.84 (QRpt7/Rpt7)	SCRI_RS_202130	7H	628369663	Tamang et al. (2015)
QRptm-7H-119-137	11_10182	7H	628806795	Tamang et al. (2019)
QRptm-7H-119-137	SCRI_RS_225155	7H	631019235	Tamang et al. (2019)
QRptm-7H-138-160	11_10797	7H	635305241	Tamang et al. (2019)
QTL_Tamang_7H_145.68-150.36*	11_20847	7H	639793046	Tamang et al. (2015)
QRptm-7H-138-160	11_10687	7H	639922072	Tamang et al. (2019)
QTL_Tamang_7H_145.68-150.36*	11_10687	7H	639922072	Tamang et al. (2015)
QRptm-7H-138-160	12_30761	7H	640935280	Tamang et al. (2019)
NBP_QRptt7-3	SCRI_RS_16316	7H	641203101	Wonneberger et al. (2017b)
QTL_Tamang_7H_145.68-150.36*	12_10677	7H	641865888	Tamang et al. (2015)
	SCRI_RS_183593	7H	643580704	Richards et al. (2017)
QRptm-7H-138-160	11_10999	7H	650404111	Tamang et al. (2019)
QTL_Martin_7H_175.7-176.8*	4006892	7H	655050176	Martin et al. (2018)
QTL_Martin_7H_175.7-176.8*	3261638	7H	655054691	Martin et al. (2018)
QPt.7H-3	i_SCRI_RS_123211	7H	656871235	Vatter et al. (2017)
